# Supplementary material for: Housekeeping genes for quantitative expression studies in the three-spined stickleback Gasterosteus aculeatus
Source: BMC Mol Biol. 2008 Jan 29;9:18. doi: 10.1186/1471-2199-9-18 (PMC2254436; doi:10.1186/1471-2199-9-18)
Supplement: Additional file 1 — Results of reference gene analysis. The file contains detailed results of the three programs and includes additional calculations. [file 1471-2199-9-18-S1.XLS]

## Sheet: Cell cultures spleens
Table 7: Evaluation of the reference genes in cell cultures of spleens with Normfinder, geNorn and BestKeeper software.
Normfinder				geNorm			Bestkeeper
All samples (n=21)
Gene name	Stability value	Standard error		Gene name	M Value		Gene name	std deviation
gapd	0.42113	0.130882		actb	0.941561		gapd	1.02576
ubc	0.467926	0.131747		gapd	0.941561		actb	1.21096
rpl13a	0.547811	0.135733		rpl13a	1.15		rpl13a	1.2888
actb	0.559793	0.136536		ubc	1.23715		ubc	1.43819
rpo2	0.724432	0.151092		rpo2	1.29166		rpo2	1.49246
b2m	1.05637	0.190835		b2m	1.4532		b2m	1.71067
eef1a	1.15386	0.2038		eef1a	1.55578		hprt1	1.92414
taf2	1.33831	0.229202		taf2	1.69157		eef1a	1.969
hprt1	2.37113	0.380924		hprt1	2.11538		taf2	2.19112
Control/Infected (n=12)
Gene name	Stability value	Standard error		Gene name	M Value		Gene name	std deviation
gapd	0.457972	0.201998		gapd	0.872486		actb	1.074
actb	0.464468	0.201982		rpo2	0.872486		rpo2	0.730121
ubc	0.483699	0.202143		actb	0.997275		gapd	0.701677
rpo2	0.60555	0.208681		taf2	1.08069		rpl13a	1.06143
rpl13a	0.606158	0.208732		rpl13a	1.20523		hprt1	2.59716
taf2	0.939727	0.251081		ubc	1.36431		taf2	1.08499
b2m	1.23505	0.30061		b2m	1.53427		eef1a	1.61073
eef1a	1.42126	0.334415		eef1a	1.68347		ubc	1.07161
hprt1	3.13941	0.675497		hprt1	2.34348		b2m	1.2339
Infected/Infected (n=5)
Gene name	Stability value	Standard error		Gene name	M Value		Gene name	std deviation
gapd	0.143432	0.223766		rprpl13aa	0.624712		actb	0.877747
rpl13a	0.439336	0.208136		gapd	0.624712		rpo2	1.26569
actb	0.565905	0.23964		eef1a	0.877682		gapd	0.705368
eef1a	0.589032	0.245989		hprt1	1.02557		rpl13a	0.629021
hprt1	0.601853	0.249567		actb	1.05504		hprt1	0.824533
ubc	0.698411	0.277569		ubc	1.10456		taf2	1.48086
b2m	0.908916	0.342795		b2m	1.1701		eef1a	0.467495
taf2	0.913396	0.344224		taf2	1.28197		ubc	0.930595
rpo2	0.977586	0.36483		rpo2	1.36286		b2m	0.551081
First group name indicates whether fish were infected before the experiment, the second name indicates whether cells were infected during the experiment.

## Sheet: Cellcultures head kidneys
Table 8: Evaluation of the reference genes in cell cultures of head kidneys with Normfinder, geNorn and BestKeeper software.
Normfinder				geNorm			Bestkeeper
All samples (n=27)
Gene name	Stability value	Standard error		Gene name	M Value		Gene name	std deviation
rpl13a	0.429955	0.0789494		rpl13a	0.819296		gapd	0.825101
gapd	0.489239	0.0845365		ubc	0.819296		taf2	1.08683
actb	0.545449	0.0903476		eef1a	0.932573		rpl13a	1.10042
ubc	0.566168	0.0925847		b2m	0.951017		rpo2	1.133
b2m	0.580565	0.0941647		actb	1.02519		hprt1	1.16978
hprt1	0.709121	0.108979		gapd	1.08181		ubc	1.22736
taf2	0.756993	0.114737		hprt1	1.16532		actb	1.27969
eef1a	0.761582	0.115294		taf2	1.22922		b2m	1.46043
rpo2	0.966472	0.14085		rpo2	1.32105		eef1a	1.73752
Control/Infected (n=12)
Gene name	Stability value	Standard error		Gene name	M Value		Gene name	std deviation
gapd	0.195544	0.0988617		b2m	0.564813		hprt1	0.70943
b2m	0.399336	0.1118		gapd	0.564813		gapd	0.842539
rpl13a	0.442725	0.118133		rpl13a	0.696445		taf2	0.860631
ubc	0.536395	0.133351		ubc	0.798365		b2m	0.907082
eef1a	0.541413	0.13421		eef1a	0.834324		rpl13a	0.918758
taf2	0.556034	0.136734		taf2	0.918154		ubc	1.11299
hprt1	0.609428	0.146174		hprt1	0.975763		rpo2	1.15001
actb	0.732002	0.168828		actb	1.03155		actb	1.30185
rpo2	1.07186	0.235339		rpo2	1.18132		eef1a	1.35998
Infected/Infected (n=9)
Gene name	Stability value	Standard error		Gene name	M Value		Gene name	std deviation
b2m	0.147158	0.108697		eef1a	0.555839		rpl13a	0.349145
rpo2	0.254172	0.104161		b2m	0.555839		ubc	0.46256
eef1a	0.390914	0.123108		rpl13a	0.657474		eef1a	0.558933
actb	0.426386	0.129579		gapd	0.686565		b2m	0.62136
rpl13a	0.445082	0.133136		rpo2	0.727924		gapd	0.662382
gapd	0.458605	0.135763		actb	0.753019		rpo2	0.788744
taf2	0.687088	0.18435		ubc	0.837653		actb	0.908327
ubc	0.729041	0.193796		taf2	0.938753		taf2	1.17349
hprt1	0.922915	0.238492		hprt1	1.05592		hprt1	1.47768
Control/Control (n=4)
Gene name	Stability value	Standard error		Gene name	M Value		Gene name	std deviation
ubc	0.0927594	0.292942		rpl13a	0.289224		ubc	0.760588
gapd	0.145822	0.223205		actb	0.289224		gapd	0.791226
eef1a	0.206026	0.200849		hprt1	0.407557		actb	0.831346
actb	0.341118	0.209893		eef1a	0.489969		rpl13a	0.987493
b2m	0.505724	0.252984		b2m	0.525677		eef1a	1.05154
rpl13a	0.532355	0.261262		ubc	0.663002		hprt1	1.22825
taf2	0.675073	0.308812		gapd	0.70578		b2m	1.23395
hprt1	0.755741	0.337296		taf2	0.862665		taf2	1.2695
rpo2	1.50636	0.622397		rpo2	1.16388		rpo2	1.4385
First group name indicates whether fish were infected before the experiment, the second name indicates whether cells were infected during the experiment.

## Sheet: Spleens (whole organs)
Table 8: Evaluation of the reference genes in cell cultures of head kidneys with Normfinder, geNorn and BestKeeper software.
Normfinder				geNorm			Bestkeeper
All samples (n=27)
Gene name	Stability value	Standard error		Gene name	M Value		Gene name	std deviation
rpl13a	0.429955	0.0789494		rpl13a	0.819296		gapd	0.825101
gapd	0.489239	0.0845365		ubc	0.819296		taf2	1.08683
actb	0.545449	0.0903476		eef1a	0.932573		rpl13a	1.10042
ubc	0.566168	0.0925847		b2m	0.951017		rpo2	1.133
b2m	0.580565	0.0941647		actb	1.02519		hprt1	1.16978
hprt1	0.709121	0.108979		gapd	1.08181		ubc	1.22736
taf2	0.756993	0.114737		hprt1	1.16532		actb	1.27969
eef1a	0.761582	0.115294		taf2	1.22922		b2m	1.46043
rpo2	0.966472	0.14085		rpo2	1.32105		eef1a	1.73752
Control/Infected (n=12)
Gene name	Stability value	Standard error		Gene name	M Value		Gene name	std deviation
gapd	0.195544	0.0988617		b2m	0.564813		hprt1	0.70943
b2m	0.399336	0.1118		gapd	0.564813		gapd	0.842539
rpl13a	0.442725	0.118133		rpl13a	0.696445		taf2	0.860631
ubc	0.536395	0.133351		ubc	0.798365		b2m	0.907082
eef1a	0.541413	0.13421		eef1a	0.834324		rpl13a	0.918758
taf2	0.556034	0.136734		taf2	0.918154		ubc	1.11299
hprt1	0.609428	0.146174		hprt1	0.975763		rpo2	1.15001
actb	0.732002	0.168828		actb	1.03155		actb	1.30185
rpo2	1.07186	0.235339		rpo2	1.18132		eef1a	1.35998
Infected/Infected (n=9)
Gene name	Stability value	Standard error		Gene name	M Value		Gene name	std deviation
b2m	0.147158	0.108697		eef1a	0.555839		rpl13a	0.349145
rpo2	0.254172	0.104161		b2m	0.555839		ubc	0.46256
eef1a	0.390914	0.123108		rpl13a	0.657474		eef1a	0.558933
actb	0.426386	0.129579		gapd	0.686565		b2m	0.62136
rpl13a	0.445082	0.133136		rpo2	0.727924		gapd	0.662382
gapd	0.458605	0.135763		actb	0.753019		rpo2	0.788744
taf2	0.687088	0.18435		ubc	0.837653		actb	0.908327
ubc	0.729041	0.193796		taf2	0.938753		taf2	1.17349
hprt1	0.922915	0.238492		hprt1	1.05592		hprt1	1.47768
Control/Control (n=4)
Gene name	Stability value	Standard error		Gene name	M Value		Gene name	std deviation
ubc	0.0927594	0.292942		rpl13a	0.289224		ubc	0.760588
gapd	0.145822	0.223205		actb	0.289224		gapd	0.791226
eef1a	0.206026	0.200849		hprt1	0.407557		actb	0.831346
actb	0.341118	0.209893		eef1a	0.489969		rpl13a	0.987493
b2m	0.505724	0.252984		b2m	0.525677		eef1a	1.05154
rpl13a	0.532355	0.261262		ubc	0.663002		hprt1	1.22825
taf2	0.675073	0.308812		gapd	0.70578		b2m	1.23395
hprt1	0.755741	0.337296		taf2	0.862665		taf2	1.2695
rpo2	1.50636	0.622397		rpo2	1.16388		rpo2	1.4385
First group name indicates whether fish were infected before the experiment, the second name indicates whether cells were infected during the experiment.

## Sheet: Head kidneys (whole organs)
Table 10: Evaluation of the reference genes in head kidneys with Normfinder, geNorn and BestKeeper software.
Normfinder				geNorm			Bestkeeper
All samples (n=54)
Gene name	Stability value	Standard error		Gene name	M Value		Gene name	std deviation
b2m	0.495556	0.0646747		rpl13a	0.806187		ubc	1.99649
hprt1	0.496811	0.0647464		ubc	0.806187		rpl13a	2.11408
ubc	0.533016	0.0669138		b2m	1.06249		rpo2	2.38455
eef1a	0.636033	0.0738859		hprt1	1.1213		eef1a	2.73155
rpo2	0.729395	0.0808981		eef1a	1.17457		b2m	2.75787
rpl13a	0.739298	0.0816695		rpo2	1.239		hprt1	2.85027
taf2	0.984917	0.101884		taf2	1.35882		taf2	3.20315
Control/Infected (n=14)
Gene name	Stability value	Standard error		Gene name	M Value		Gene name	std deviation
hprt1	0.365292	0.127788		ubc	0.664285		rpo2	1.95383
b2m	0.479781	0.135309		rpl13a	0.664285		rpl13a	1.96001
ubc	0.491508	0.136465		b2m	1.00066		ubc	1.97829
rpl13a	0.634509	0.153862		hprt1	1.02467		hprt1	2.83256
eef1a	0.854955	0.187299		eef1a	1.18718		b2m	2.84351
taf2	0.963089	0.205173		taf2	1.31493		eef1a	2.98758
rpo2	1.06524	0.222582		rpo2	1.45181		taf2	3.26993
Infected/Infected (n=13)
Gene name	Stability value	Standard error		Gene name	M Value		Gene name	std deviation
rpo2	0.290944	0.139671		ubc	0.797118		ubc	2.39288
hprt1	0.51995	0.148203		rpo2	0.797118		rpl13a	2.4486
ubc	0.53536	0.149932		rpl13a	0.978563		rpo2	2.76272
eef1a	0.694151	0.171266		hprt1	1.12537		hprt1	3.25117
b2m	0.752857	0.180266		b2m	1.22931		b2m	3.4222
rpl13a	0.963084	0.215202		eef1a	1.31922		eef1a	3.45956
taf2	1.21177	0.259626		taf2	1.5002		taf2	3.8357
Control/Control (n=15)
Gene name	Stability value	Standard error		Gene name	M Value		Gene name	std deviation
eef1a	0.251197	0.0993593		rpl13a	0.644393		ubc	1.75918
b2m	0.413435	0.107717		ubc	0.644393		rpl13a	1.83375
hprt1	0.480399	0.115481		eef1a	0.737281		eef1a	2.12045
ubc	0.515165	0.11999		b2m	0.793529		rpo2	2.19217
rpl13a	0.572312	0.127913		hprt1	0.896938		hprt1	2.30911
rpo2	0.802684	0.163654		rpo2	1.04974		b2m	2.31812
taf2	0.87578	0.175735		taf2	1.16907		taf2	2.58915
Infected/Control (n=12)
Gene name	Stability value	Standard error		Gene name	M Value		Gene name	std deviation
b2m	0.268014	0.111564		rpl13a	0.565321		ubc	1.77341
rpo2	0.410018	0.121111		ubc	0.565321		rpl13a	1.81724
eef1a	0.43081	0.123633		eef1a	0.823555		eef1a	2.31166
hprt1	0.49852	0.132905		b2m	0.905683		b2m	2.34925
ubc	0.637527	0.155182		rpo2	0.981044		rpo2	2.49801
rpl13a	0.701702	0.166361		hprt1	1.02231		hprt1	2.63926
taf2	0.949708	0.21231		taf2	1.16101		taf2	3.14249
All genes, reduced sample set (n=30)
Gene name	Stability value	Standard error		Gene name	M Value		Gene name	std deviation
hprt1	0.356495	0.0731264		hprt1	0.776982		rpl13a	1.8738
b2m	0.384923	0.0747603		b2m	0.776982		ubc	1.97901
gapd	0.570875	0.0905305		gapd	0.895077		rpo2	2.41906
eef1a	0.580863	0.0915298		eef1a	0.985138		eef1a	2.50008
ubc	0.60507	0.0939921		ubc	1.08831		b2m	2.53961
rpl13a	0.716007	0.105862		rpl13a	1.11738		gapd	2.77966
rpo2	0.769247	0.111815		rpo2	1.1851		hprt1	2.80814
taf2	1.02695	0.142006		taf2	1.3032		actb	2.88827
actb	1.08151	0.14859		actb	1.41461		taf2	3.5257
First group name indicates whether fish were infected before the experiment, the second name indicates whether cells were infected during the experiment.

## Sheet: Gills (whole organs)
Table 11: Evaluation of the reference genes in gills with Normfinder, geNorn and BestKeeper software.
Normfinder				geNorm			Bestkeeper
All samples (n=58)
Gene name	Stability value	Standard error		Gene name	M Value		Gene name	std deviation
ubc	0.472094	0.0691543		rpl13a	0.688661		ubc	1.38508
hprt1	0.490127	0.069847		ubc	0.688661		gapd	1.43448
rpl13a	0.618795	0.0764318		hprt1	0.873624		rpl13a	1.50535
b2m	0.646138	0.0781017		b2m	0.922619		eef1a	1.5692
gapd	0.790865	0.0879158		rpo2	1.13405		b2m	1.73687
rpo2	0.925581	0.0980336		gapd	1.30399		hprt1	1.74235
Taf2	0.981921	0.102449		Taf2	1.43626		Taf2	1.78995
eef1a	1.62831	0.156865		eef1a	1.71923		rpo2	1.81631
Control/Infected (n=13)
Gene name	Stability value	Standard error		Gene name	M Value		Gene name	std deviation
hprt1	0.44056	0.188956		rpl13a	0.700222		Taf2	1.30286
ubc	0.472092	0.189437		ubc	0.700222		ubc	1.30722
b2m	0.497694	0.190327		b2m	0.7046		rpo2	1.41368
rpo2	0.665315	0.203552		hprt1	0.758152		rpl13a	1.42624
rpl13a	0.699234	0.207301		Taf2	0.969872		hprt1	1.47803
Taf2	0.794134	0.21903		gapd	1.11146		gapd	1.58246
gapd	0.817712	0.222179		rpo2	1.25407		b2m	1.68704
eef1a	3.07557	0.631713		eef1a	2.07139		eef1a	2.42111
Infected/Infected (n=15)
Gene name	Stability value	Standard error		Gene name	M Value		Gene name	std deviation
b2m	0.312324	0.114673		ubc	0.640251		gapd	1.49103
ubc	0.486609	0.126091		rpl13a	0.640251		ubc	1.64545
rpl13a	0.50352	0.127983		b2m	0.7525		rpl13a	1.74805
hprt1	0.578409	0.137249		hprt1	0.888389		eef1a	1.79161
gapd	0.808561	0.171156		gapd	1.11719		b2m	1.82536
eef1a	0.913534	0.188103		eef1a	1.24661		hprt1	2.08904
Taf2	1.01556	0.205075		rpo2	1.36879		rpo2	2.16014
rpo2	1.02182	0.206129		Taf2	1.46911		Taf2	2.47363
Control/Control (n=15)
Gene name	Stability value	Standard error		Gene name	M Value		Gene name	std deviation
hprt1	0.426358	0.11895		hprt1	0.816495		eef1a	0.779959
ubc	0.428002	0.119096		ubc	0.816495		gapd	0.987861
gapd	0.596783	0.138805		rpl13a	0.873035		ubc	1.13859
rpl13a	0.663323	0.148227		b2m	0.994673		rpl13a	1.18657
eef1a	0.776592	0.165432		rpo2	1.17445		hprt1	1.37712
rpo2	0.86735	0.179943		gapd	1.27465		rpo2	1.38387
b2m	0.87363	0.180965		eef1a	1.34969		Taf2	1.49682
Taf2	1.03031	0.20703		Taf2	1.45047		b2m	1.56263
Infected/Control (n=15)
Gene name	Stability value	Standard error		Gene name	M Value		Gene name	std deviation
ubc	0.5172	0.139015		rpl13a	0.598453		ubc	1.40576
hprt1	0.55121	0.142563		ubc	0.598453		eef1a	1.41975
rpl13a	0.6034	0.148626		hprt1	0.870924		rpl13a	1.57593
b2m	0.671577	0.157412		b2m	0.991317		gapd	1.71063
gapd	0.935499	0.196802		rpo2	1.15119		b2m	1.77473
eef1a	1.03007	0.212121		gapd	1.41489		hprt1	1.82129
rpo2	1.06592	0.218032		eef1a	1.55631		Taf2	1.96172
Taf2	1.11598	0.226365		Taf2	1.65342		rpo2	2.07609
All genes, reduced data set (n=34)
Gene name	Stability value	Standard error		Gene name	M Value		Gene name	std deviation
hprt1	0.277779	0.109126		rpl13a	0.626997		rpl13a	1.12315
b2m	0.506195	0.102659		ubc	0.626997		ubc	1.17802
ubc	0.652879	0.111124		b2m	0.714325		gapd	1.33878
rpl13a	0.730103	0.117088		hprt1	0.821507		b2m	1.47517
gapd	0.796636	0.122755		rpo2	1.0418		hprt1	1.52371
rpo2	0.889502	0.131267		gapd	1.23601		eef1a	1.76328
Taf2	1.10817	0.153128		Taf2	1.45885		rpo2	1.84632
actb	1.84556	0.234964		actb	1.80672		Taf2	1.95836
eef1a	1.88112	0.23906		eef1a	2.07773		actb	3.02583
First group name indicates whether fish were infected before the experiment, the second name indicates whether cells were infected during the experiment.
